# Supplementary material for: Wearable and Portable Electrocardiographic Devices as Modern Cardiac Telemetry Solutions in Pediatrics: A Systematic Review
Source: J Clin Med. 2026 Apr 10;15(8):2883. doi: 10.3390/jcm15082883 (PMC13115905; doi:10.3390/jcm15082883)
Supplement: Supplementary file 1 [file jcm-15-02883-s001.zip]

Archive with 1 entries (1 files):
- jcm-4186530-supplementary.pdf
